# Supplementary material for: Targeting of tolerogenic dendritic cells to heat-shock proteins in inflammatory arthritis
Source: J Transl Med. 2019 Nov 14;17:375. doi: 10.1186/s12967-019-2128-4 (PMC6857208; doi:10.1186/s12967-019-2128-4)
Supplement: Supplementary file 3 — Additional file 3: Table S2. Differentially expressed genes in T cells co-cultured with or without tolDC or imDC. [file 12967_2019_2128_MOESM3_ESM.xlsx]

## Sheet: DEGs
Supplementary table 2:
Left: List of differentially expressed genes in tolDC vs non-moDC cultures.
Bold: Genes also differentially expressed in imDC vs non-moDC cultures.
Right: List of differentially expressed genes in imDC vs non-moDC cultures, but not in tolDC vs non-moDC cultures.
	no DC vs tolDC		imDC vs tolDC				no DC vs tolDC		imDC vs tolDC
	log2 FC	BH p-value	log2 FC	BH p-value			log2 FC	BH p-value	log2 FC	BH p-value
CCR2	-3.95	0.00567	-0.348	0.737		IL18RAP	-0.233	0.306	-0.998	0.0449
CD79A	-3.93	0.0217	1	0.504		TLR1	0.494	0.16	-0.866	0.0769
CSF1	-3.81	0.00567	-0.686	0.463		IL23R	-0.383	0.232	-0.832	0.0765
GZMK	-3.77	0.0116	-1.5	0.234		TGFBR2	-0.476	0.00562	-0.619	0.0114
IRF8	-3.3	0.0221	0.238	0.875		GBP1	0.513	0.101	0.675	0.0833
GNLY	-3.27	0.00804	-2.88	0.0449		CISH	-0.752	0.131	1.19	0.0769
LAG3	-3	0.0125	-1.12	0.276		IL16	0.592	0.12	1.23	0.0449
CCR1	-2.8	0.00567	-0.564	0.391		SELL	0.981	0.109	1.26	0.0983
GZMB	-2.51	0.0361	-2.19	0.1		TIGIT	1.67	0.106	2.45	0.0765
CRADD	-2.36	0.00562	-1.29	0.0449		CCR7	1.26	0.22	2.59	0.0769
CCL4	-2.28	0.0356	-1.35	0.229
TNFRSF11A	-2.19	0.0745	-0.229	0.875
EOMES	-2.13	0.0475	-0.996	0.364
EGR1	-2.12	0.00567	-1.09	0.0765
CCL3	-2.12	0.0125	-1.22	0.117
CTLA4_all	-2.02	0.0102	-0.244	0.72
CXCR6	-1.76	0.00396	-0.636	0.0662
GZMA	-1.62	0.0226	-0.591	0.38
IRAK2	-1.57	0.00567	-0.383	0.309
RARRES3	-1.51	0.00557	-0.485	0.106
CD86	-1.45	0.0661	-0.934	0.276
PLAUR	-1.37	0.0509	-0.492	0.475
CCR5	-1.22	0.0085	-0.49	0.176
CD79B	-1.2	0.0558	-0.118	0.869
CD36	-1.16	0.0124	-0.915	0.0591
CXCR3	-1.14	0.00562	-0.57	0.0534
LITAF	-1.11	0.00567	-0.869	0.0449
PYCARD	-1.07	0.00567	-0.529	0.0805
HAVCR2	-1.06	0.0174	-0.878	0.0765
CD28	-1.04	0.0102	-0.683	0.0765
PRF1	-1.03	0.0174	-1.26	0.0449
CCL5	-1.01	0.022	-1.07	0.0534
CD59	-0.999	0.0124	-0.287	0.383
TNF	-0.959	0.0228	-0.83	0.0765
TBX21	-0.946	0.00804	-0.755	0.0449
ITGB2	-0.925	0.0132	-0.533	0.124
TRAF5	-0.884	0.0129	-0.266	0.38
CD97	-0.851	0.0116	-0.25	0.364
RUNX1	-0.838	0.011	-0.614	0.0629
TNFAIP3	-0.836	0.00717	-0.23	0.316
CD4	-0.826	0.00567	-0.214	0.309
GFI1	-0.783	0.0221	-0.29	0.364																					induced by IL-4, downregulated by TGFb
CCL8	-0.754	0.00693	-0.587	0.0449
GPI	-0.744	0.0116	-0.0665	0.798
FADD	-0.723	0.019	-0.214	0.453
DPP4	-0.715	0.0627	-0.992	0.0575
PRDM1	-0.686	0.0604	-0.361	0.348
MAPKAPK2	-0.682	0.0421	-0.323	0.348
BCL3	-0.67	0.0627	-0.284	0.456
CCL7	-0.624	0.0292	-0.706	0.0547
MR1	-0.615	0.0795	-0.548	0.171
CD81	-0.605	0.0427	-0.628	0.0765
C4BPA	-0.61	0.088	-0.46	0.257
JAK3	-0.596	0.0137	-0.392	0.0978
SLC2A1	0.582	0.0558	-0.0582	0.869
PTPN6	0.642	0.0661	0.439	0.253
NFATC2	0.659	0.0125	0.171	0.45
ICOSLG	0.685	0.0661	0.514	0.221
TP53	0.744	0.0125	0.41	0.129
MAPK1	0.747	0.0427	-0.222	0.138
ITGA4	0.757	0.064	0.159	0.737
MALT1	0.779	0.0117	-0.113	0.67
TAP2	0.813	0.00562	0.548	0.0449
MBP	0.837	0.064	-0.289	0.53
IKBKE	0.851	0.068	0.609	0.246
ICAM2	0.864	0.0543	0.586	0.226
TAGAP	0.882	0.011	0.0658	0.835
IFNAR2	0.893	0.0125	0.715	0.0591
NFKBIZ	0.99	0.0342	0.673	0.168
IL6R	1.12	0.0159	1.14	0.0449
STAT1	1.22	0.0203	0.918	0.0948
BCL2L11	1.23	0.00567	0.501	0.13
C1QBP	1.26	0.00369	0.299	0.116
SOCS1	1.41	0.0303	1.35	0.0765
LEF1	1.43	0.029	0.595	0.348
EBI3	1.45	0.0563	0.815	0.309
TNFRSF8	1.54	0.0564	1.52	0.103
SLAMF7	1.57	0.0265	-1.73	0.0547
BATF3	1.62	0.0675	-0.0948	0.919
SMAD3	2.11	0.0356	-0.0487	0.955
TNFSF13B	2.2	0.0162	2.29	0.0449
CD9	2.55	0.0132	0.0957	0.917
IL26	3.7	0.0162	-0.918	0.482
