# Supplementary material for: Targeting of tolerogenic dendritic cells to heat-shock proteins in inflammatory arthritis
Source: J Transl Med. 2019 Nov 14;17:375. doi: 10.1186/s12967-019-2128-4 (PMC6857208; doi:10.1186/s12967-019-2128-4)
Supplement: Supplementary file 4 — Additional file 4: Table S3. Complete Nanostring dataset. [file 12967_2019_2128_MOESM4_ESM.xlsx]

## Sheet: Supplementary table 3
Gene Name	Accession #	Class Name	tolDC 1	imDC 1	no DC 1	tolDC 2	imDC 2	no DC 2	tolDC 3	im DC 3	no DC 3
ABCB1	NM_000927.3	Endogenous	373.24	270.85	206.24	287.15	242.58	191.92	208.47	192.96	140.46
ABL1	NM_005157.3	Endogenous	87.01	80.77	60.96	86.01	101.38	97.17	77.59	90.55	70.17
ADA	NM_000022.2	Endogenous	407.87	438.74	367.31	374.94	289.65	264.32	620.96	451.37	375.13
AHR	NM_001621.3	Endogenous	330.54	331.83	289.26	394.94	382.66	436.83	326.71	409.77	319.58
AICDA	NM_020661.1	Endogenous	1.61	8.7	1.18	6	5.01	2.42	5.39	57.75	6.68
AIRE	NM_000383.2	Endogenous	1.15	4.74	26.09	1.55	2.77	18.51	15.32	16.95	13.49
APP	NM_000484.3	Endogenous	195.5	156.01	63.45	130.46	106.99	96.27	230.13	228.16	188.07
ARG1	NM_000045.2	Endogenous	1.15	4.74	2.84	1.11	1.12	1	4.48	1	1.13
ARG2	NM_001172.3	Endogenous	48.93	112.45	12.8	64.9	244.82	11.36	36.07	106.55	30.49
ARHGDIB	NM_001175.4	Endogenous	3897.99	4149.9	4364.8	3496.48	4453.87	4128.43	3731.31	4560.34	3839.65
ATG10	NM_001131028.1	Endogenous	144.72	114.83	105.79	143.8	137.24	91.8	126.33	104.95	91.71
ATG12	NM_004707.2	Endogenous	22.38	22.96	30.24	12.67	16.22	19.4	21.63	18.55	27.09
ATG16L1	NM_198890.2	Endogenous	233.59	176.6	311.68	312.71	289.65	268.79	314.07	270.56	189.21
ATG5	NM_004849.2	Endogenous	306.3	220.16	223.68	260.48	256.03	248.23	277.97	248.16	203.94
ATG7	NM_001136031.2	Endogenous	99.71	76.02	67.6	69.34	76.73	90.91	78.5	79.35	65.64
ATM	NM_000051.3	Endogenous	5.07	9.5	8.65	2.66	7.25	14.93	9.9	13.75	7.82
B2M	NM_004048.2	Endogenous	108038	77725.2	61735.4	77042.1	77059.9	70096.4	88997.9	81092.3	65753.2
B3GAT1	NM_018644.3	Endogenous	1.15	1	1.18	1.11	1.12	1	1	1	1.13
BATF	NM_006399.3	Endogenous	425.18	267.68	410.48	307.15	295.25	487.78	428.7	456.17	656.28
BATF3	NM_018664.2	Endogenous	9.69	10.29	39.37	23.78	10.61	68.56	17.12	33.75	50.9
BAX	NM_138761.3	Endogenous	1258.47	896.5	1058.05	1086.15	1030.38	967.78	1116.48	938.59	1014.52
BCAP31	NM_005745.7	Endogenous	834.9	586.05	515.08	720.54	616.87	553.93	735.59	600.17	504.37
BCL10	NM_003921.2	Endogenous	388.25	356.38	327.46	358.27	384.9	398.4	361.01	388.97	389.87
BCL2	NM_000657.2	Endogenous	598.3	472.8	241.11	363.83	451.02	281.3	346.57	344.96	275.37
BCL2L11	NM_138621.4	Endogenous	138.95	216.99	321.64	169.35	238.1	381.41	176.88	214.56	288.97
BCL3	NM_005178.2	Endogenous	475.96	296.98	173.86	342.71	343.44	233.03	469.32	376.17	291.24
BCL6	NM_001706.2	Endogenous	70.86	55.43	41.03	48.23	49.83	58.73	87.52	60.95	52.03
BID	NM_001196.2	Endogenous	1.15	1	1	1.55	3.89	5.1	1	4.95	1.13
BLNK	NM_013314.2	Endogenous	1.15	1	2.01	1.11	1.12	1	1	1	1.13
BST1	NM_004334.2	Endogenous	1.15	1	2.01	1.11	1.12	1	1	1	2.15
BST2	NM_004335.2	Endogenous	665.24	677.12	398.85	557.19	584.37	546.77	459.39	602.57	528.18
BTK	NM_000061.1	Endogenous	1.15	1	1	1.11	2.77	1	1	1	1.13
BTLA	NM_181780.2	Endogenous	485.19	477.55	300.89	382.72	420.76	307.22	345.67	620.18	384.2
C14orf166	NM_016039.2	Endogenous	1148.83	1112.71	1244.02	1303.95	1169.33	1272.58	1189.59	1203.4	1233.32
C1QA	NM_015991.2	Endogenous	1.15	1	2.01	1.11	1.12	1	1	1	1.13
C1QB	NM_000491.3	Endogenous	1.15	1	1	1.11	5.01	1	1	1	1.13
C1QBP	NM_001212.3	Endogenous	391.71	415.78	804.83	389.38	454.38	787.22	396.21	544.97	833.14
C1R	NM_001733.4	Endogenous	8.53	24.54	19.44	8.22	11.73	7.78	13.51	14.55	20.29
C1S	NM_001734.2	Endogenous	8.53	4.74	3.67	1.11	1.65	4.21	9	2.55	5.55
C2	NM_000063.3	Endogenous	37.39	22.17	13.63	26	21.82	16.72	23.44	16.15	24.82
C3	NM_000064.2	Endogenous	1.61	2.37	1.18	2.66	1.12	1	1	1.75	1.13
C4A/B	NM_007293.2	Endogenous	3.92	3.95	3.67	1.55	2.77	8.68	6.29	1	1.13
C4BPA	NM_000715.3	Endogenous	55.85	31.67	31.07	63.78	39.75	29.24	56.83	56.15	38.43
C5	NM_001735.2	Endogenous	3.92	1.58	11.14	4.89	7.25	15.83	8.09	6.55	4.42
C6	NM_000065.2	Endogenous	29.31	26.13	12.8	33.78	13.97	14.93	25.24	12.15	19.15
C7	NM_000587.2	Endogenous	1.15	1	4.5	1.11	1.12	1	1	1	1.13
C8A	NM_000562.2	Endogenous	1.15	1	1	1.11	1.12	1.53	1	1	1.13
C8B	NM_000066.2	Endogenous	1.15	1	1	1.11	2.77	1.53	1	1	1.13
C8G	NM_000606.2	Endogenous	1.15	1	6.99	1.11	1.12	2.42	1	1	1.13
C9	NM_001737.3	Endogenous	1.15	1	1	1.11	1.12	1	1	1	1.13
CAMP	NM_004345.3	Endogenous	1.15	1	2.01	1.11	1.65	1	1.78	3.35	1.13
CARD9	NM_052813.4	Endogenous	1.15	3.95	1.18	2.66	1.65	3.31	1	4.15	1.13
CASP1	NM_001223.3	Endogenous	421.72	423.7	284.28	282.7	338.95	183.87	341.15	334.56	219.82
CASP10	NM_032977.3	Endogenous	1.15	1	1	1.11	1.12	1	1	1	1.13
CASP2	NM_032982.2	Endogenous	419.41	467.25	555.76	507.18	585.49	482.42	510.84	456.97	413.67
CASP3	NM_032991.2	Endogenous	525.59	506.06	500.14	564.96	508.17	529.79	449.46	445.77	479.43
CASP8	NM_001228.4	Endogenous	832.59	631.19	945.97	719.43	657.21	696.05	811.41	849.78	663.08
CCBP2	NM_001296.3	Endogenous	1.15	2.37	1.18	1.11	5.01	1	1	2.55	2.15
CCL11	NM_002986.2	Endogenous	1.15	1	1	1.11	1.12	1	1	1	1.13
CCL13	NM_005408.2	Endogenous	1.15	1	2.01	1.55	1.12	1.53	1	1	5.55
CCL15	NM_032965.3	Endogenous	1.15	1.58	1	1.11	1.12	1	1.78	1.75	1.13
CCL16	NM_004590.2	Endogenous	1.15	1.58	1	1.11	1.12	1	1	1	2.15
CCL18	NM_002988.2	Endogenous	1.61	1	1	1.11	1.12	1	1	1	1.13
CCL19	NM_006274.2	Endogenous	1.61	1	1	1.11	2.77	1.53	1	4.95	1.13
CCL2	NM_002982.3	Endogenous	1.15	1	1	1.11	1.12	1	1	1	1.13
CCL20	NM_004591.1	Endogenous	73.17	60.97	49.33	64.9	101.38	80.18	60.44	68.15	90.58
CCL22	NM_002990.3	Endogenous	112.41	544.87	16.12	177.13	1083.04	93.59	27.05	196.16	93.98
CCL23	NM_145898.1	Endogenous	1.15	1	1.18	1.55	6.13	1	1	1	1.13
CCL24	NM_002991.2	Endogenous	6.22	3.95	2.84	2.66	5.01	5.1	1	1	2.15
CCL26	NM_006072.4	Endogenous	1.15	1	1	1.11	1.12	1	1	1	1.13
CCL3	NM_002983.2	Endogenous	2949.29	948.77	384.74	1620.66	1043.82	300.07	2636.46	911.39	817.26
CCL4	NM_002984.2	Endogenous	8925.43	2824.15	843.85	3644.28	2468.13	693.37	8799.39	2247.44	2645.89
CCL5	NM_002985.2	Endogenous	16243.9	5064.62	5787.8	13769	6596.49	5742.73	9476.34	6182.01	4892.84
CCL7	NM_006273.2	Endogenous	62.78	37.22	32.73	46	26.3	30.13	55.03	32.15	27.09
CCL8	NM_005623.2	Endogenous	81.24	52.26	39.37	74.9	58.8	37.28	83.91	43.35	44.1
CCND3	NM_001760.2	Endogenous	263.6	209.86	394.7	282.7	242.58	355.49	311.37	211.36	216.41
CCR1	NM_001295.2	Endogenous	264.75	165.51	27.75	202.69	155.17	16.72	309.56	180.16	52.03
CCR10	NM_016602.2	Endogenous	1.15	1	1	1.11	1.12	1	3.58	1	1.13
CCR2	NM_001123041.2	Endogenous	2133.31	1098.45	73.41	1102.82	1108.82	90.02	738.3	623.38	39.56
CCR5	NM_000579.1	Endogenous	2013.28	1146.76	872.91	1915.15	1459.57	588.79	1672.48	1253.8	617.74
CCR6	NM_031409.2	Endogenous	16.61	52.26	24.43	29.33	108.11	117.73	13.51	64.15	30.49
CCR7	NM_001838.2	Endogenous	38.54	225.7	37.71	58.23	356.88	196.39	61.35	417.77	190.34
CCR8	NM_005201.2	Endogenous	6.22	112.45	35.22	61.56	220.17	188.34	277.97	650.58	707.3
CCRL1	NM_016557.2	Endogenous	1.15	1	1	1.11	1.12	1	1	1	3.28
CCRL2	NM_003965.4	Endogenous	18.92	18.21	8.65	38.23	35.27	11.36	26.15	52.15	18.02
CD14	NM_000591.2	Endogenous	1.15	1	1	1.55	2.77	1	1	1	1.13
CD160	NM_007053.2	Endogenous	1.15	1	2.01	1.11	1.12	1	1	1	2.15
CD163	NM_004244.4	Endogenous	1.15	1	2.84	1.11	1.12	1	1	1	1.13
CD164	NM_006016.4	Endogenous	1056.49	1026.38	878.72	1118.37	1154.76	923.09	903.47	1056.19	829.73
CD19	NM_001770.4	Endogenous	1.15	1	1	1.11	1.12	6	1	1	1.13
CD1A	NM_001763.2	Endogenous	1.15	1	1	1.11	1.12	1	1	1	1.13
CD1D	NM_001766.3	Endogenous	5.07	1	1.18	1.11	1.65	1.53	1.78	1	1.13
CD2	NM_001767.3	Endogenous	3813.74	2544.58	1894.08	3050.86	2553.3	1983.19	3191.55	2341.05	2051.84
CD209	NM_021155.2	Endogenous	1.15	1	1	2.66	1.12	1	1	1	1.13
CD22	NM_001771.2	Endogenous	1.61	1	1	1.11	1.12	1.53	1	1	1.13
CD24	NM_013230.2	Endogenous	1.61	1.58	1	1.11	3.89	1	1	4.15	1.13
CD244	NM_016382.2	Endogenous	33.92	10.29	107.45	42.67	29.66	32.81	30.66	8.15	71.3
CD247	NM_198053.1	Endogenous	1437.36	1152.3	813.96	1342.85	1354.23	999.06	1447.74	1434.61	1011.12
CD27	NM_001242.4	Endogenous	493.27	423.7	119.07	584.97	637.04	354.6	852.02	932.19	455.62
CD274	NM_014143.3	Endogenous	117.02	94.24	21.93	97.12	98.02	48.9	92.94	86.55	69.04
CD276	NM_001024736.1	Endogenous	95.09	144.13	18.61	47.12	101.38	35.49	73.08	97.75	70.17
CD28	NM_001243078.1	Endogenous	2599.58	1255.26	1052.24	2016.27	1376.65	1091.13	2549.81	1685.82	835.4
CD34	NM_001025109.1	Endogenous	1.15	1	1	1.11	1.12	1	1	1	1.13
CD36	NM_001001548.2	Endogenous	82.4	34.84	20.27	68.23	45.35	29.24	72.18	32.15	35.03
CD3D	NM_000732.4	Endogenous	6567.52	3693.73	3158.5	5096.7	4688.08	3281.96	5119.5	4463.53	3311.36
CD3E	NM_000733.2	Endogenous	2666.52	1780.33	1461.53	2085.17	1950.4	1628.33	2320.55	2022.63	1445.32
CD3EAP	NM_012099.1	Endogenous	2.76	5.54	1.18	1.11	5.01	14.04	1	4.15	10.09
CD4	NM_000616.4	Endogenous	2545.34	1836.56	1014.05	1954.04	2122.98	1097.39	2348.53	2335.45	1173.24
CD40	NM_001250.4	Endogenous	1.61	3.16	2.01	3.78	6.13	7.78	7.19	6.55	5.55
CD40LG	NM_000074.2	Endogenous	540.59	340.54	504.29	568.3	513.77	465.43	417.87	585.77	422.74
CD44	NM_001001392.1	Endogenous	918	1461.96	1173.45	1188.38	2277.62	1756.15	477.44	996.19	769.65
CD45R0	NM_080921.3	Endogenous	4677.04	3370.6	3370.2	4556.62	3873.39	4070.33	4503.03	4245.93	3515.42
CD45RA	NM_002838.4	Endogenous	194.35	182.15	6.16	1.11	5.01	1.53	1.78	1.75	2.15
CD45RB	ENST00000367367.1	Endogenous	269.37	289.06	406.33	284.93	370.33	334.93	346.57	386.57	371.73
CD46	NM_172350.1	Endogenous	968.78	797.5	692.75	937.24	876.85	736.27	1003.66	790.58	683.49
CD48	NM_001778.2	Endogenous	975.7	875.12	2021.1	1352.85	871.25	1714.14	1046.08	980.19	1087.08
CD5	NM_014207.2	Endogenous	958.39	1101.62	1293	1326.18	1390.09	1846.43	1118.29	1109.8	1284.34
CD53	NM_001040033.1	Endogenous	3584.06	2507.36	2774.11	3117.54	2554.42	2162.86	3282.72	2767.46	2106.26
CD55	NM_000574.3	Endogenous	10.84	7.91	5.33	4.89	10.61	12.25	5.39	4.15	6.68
CD58	NM_001779.2	Endogenous	510.58	403.9	511.76	516.07	492.48	662.98	578.54	554.57	714.1
CD59	NM_000611.4	Endogenous	1615.1	867.99	594.79	980.58	1096.49	473.48	1271.73	1051.39	555.38
CD6	NM_006725.3	Endogenous	1275.78	1038.26	1175.94	1150.6	962.02	1379.84	1214.87	1026.59	1202.71
CD7	NM_006137.6	Endogenous	735.64	281.14	50.16	368.27	386.02	216.94	805.99	525.77	310.51
CD70	NM_001252.2	Endogenous	233.59	190.06	165.56	200.47	167.5	156.16	202.15	106.55	220.95
CD74	NM_001025159.1	Endogenous	14029	20423.2	7430.8	13589	13107.3	8613.78	11514.4	12446.3	13803.5
CD79A	NM_001783.3	Endogenous	383.63	343.71	2.84	163.8	699.79	20.3	405.24	795.38	38.43
CD79B	NM_021602.2	Endogenous	179.35	113.24	29.41	123.79	128.28	67.67	132.65	145.76	72.44
CD80	NM_005191.3	Endogenous	66.24	95.03	29.41	76.01	118.19	38.17	25.24	74.55	69.04
CD81	NM_004356.3	Endogenous	4028.41	2530.33	1743.81	2777.49	1913.42	1800.85	3608.55	2037.03	2275.17
CD82	NM_002231.3	Endogenous	273.99	258.97	251.07	304.93	338.95	392.14	230.13	253.76	384.2
CD83	NM_004233.3	Endogenous	15.46	52.26	52.65	67.12	175.34	194.6	22.54	119.35	185.81
CD86	NM_175862.3	Endogenous	123.95	61.77	27.75	110.46	64.4	18.51	108.28	45.75	75.84
CD8A	NM_001768.5	Endogenous	377.86	357.17	61.79	42.67	16.22	20.3	112.8	28.15	95.11
CD8B	NM_004931.3	Endogenous	1.15	2.37	10.31	1.55	1.12	1	9.9	1	10.09
CD9	NM_001769.2	Endogenous	67.39	98.2	194.62	49.34	54.32	552.14	101.96	74.55	469.22
CD96	NM_005816.4	Endogenous	2511.87	2428.96	2246.92	2849.72	2500.63	3269.44	2298.89	2409.05	2684.43
CD97	NM_078481.2	Endogenous	1633.56	1447.71	685.28	1405.08	1214.16	727.33	1402.61	983.39	684.62
CD99	NM_002414.3	Endogenous	4390.81	3286.66	3180.08	3049.75	2724.75	3113.91	3254.74	2444.25	2271.77
CDH5	NM_001795.3	Endogenous	1.15	1	1	1.11	1.12	1	1	1	1.13
CDKN1A	NM_000389.2	Endogenous	61.62	48.3	65.94	59.34	66.64	23.87	38.78	16.95	29.36
CEACAM1	NM_001712.3	Endogenous	39.69	60.97	6.99	33.78	58.8	9.57	3.58	35.35	8.95
CEACAM6	NM_002483.4	Endogenous	1.15	1.58	2.84	1.11	3.89	1	2.68	2.55	1.13
CEACAM8	NM_001816.3	Endogenous	1.15	1.58	2.84	1.11	1.12	1	1	1	1.13
CEBPB	NM_005194.2	Endogenous	308.61	130.67	170.54	222.69	279.56	165.99	209.37	259.36	118.92
CFB	NM_001710.5	Endogenous	1.61	1	1	1.11	1.65	1.53	1	1	1.13
CFD	NM_001928.2	Endogenous	1.15	1.58	1	1.11	1.12	1	1	1	1.13
CFH	NM_001014975.2	Endogenous	122.79	80.77	124.05	62.67	64.4	38.17	39.69	20.95	25.96
CFI	NM_000204.3	Endogenous	1.15	1	1	1.11	1.12	1	6.29	1	1.13
CFP	NM_002621.2	Endogenous	1.15	1.58	2.01	1.55	1.12	2.42	1	2.55	6.68
CHUK	NM_001278.3	Endogenous	201.27	173.43	186.32	207.14	165.26	176.72	207.57	195.36	201.68
CIITA	NM_000246.3	Endogenous	12	41.97	11.14	23.78	22.94	12.25	14.41	24.95	40.69
CISH	NM_145071.2	Endogenous	29.31	64.93	8.65	23.78	70	9.57	17.12	40.15	16.89
CLEC4A	NM_194448.2	Endogenous	20.07	16.62	11.14	13.78	7.25	20.3	18.93	13.75	7.82
CLEC4E	NM_014358.2	Endogenous	1.15	1	1.18	1.11	1.12	1	1	1	1.13
CLEC5A	NM_013252.2	Endogenous	1.15	1	1.18	1.11	1.12	2.42	1	1	1.13
CLEC6A	NM_001007033.1	Endogenous	6.22	4.74	1	3.78	1.12	3.31	6.29	1	3.28
CLEC7A	NM_197954.2	Endogenous	7.38	11.87	2.84	4.89	16.22	1	1	13.75	3.28
CLU	NM_001831.2	Endogenous	1.15	1	1	1.11	1.12	1	1	1	1.13
CMKLR1	NM_004072.1	Endogenous	3.92	1	1.18	1.11	1.12	1	4.48	1	1.13
CR1	NM_000651.4	Endogenous	1.61	1	2.01	1.11	5.01	1	14.41	1	10.09
CR2	NM_001006658.1	Endogenous	1.15	1	1	1.11	1.12	1	1	1	1.13
CRADD	NM_003805.3	Endogenous	321.31	116.41	60.12	246.03	95.78	34.6	353.79	148.96	55.43
CSF1	NM_000757.4	Endogenous	782.96	227.29	11.97	288.26	297.49	27.45	277.07	199.36	31.63
CSF1R	NM_005211.2	Endogenous	1.15	1	1	1.11	1.12	1	1	1	1.13
CSF2	NM_000758.2	Endogenous	2006.35	1108.75	455.31	1498.43	1234.33	1040.18	1591.25	898.59	1202.71
CSF2RB	NM_000395.2	Endogenous	17.77	25.34	6.99	8.22	29.66	11.36	12.61	34.55	29.36
CSF3R	NM_156038.2	Endogenous	8.53	1.58	4.5	3.78	1.12	1	1	1	1.13
CTLA4-TM	NM_005214.3	Endogenous	3078.55	1343.17	308.36	1469.53	1823.77	345.66	2272.71	2084.24	553.12
CTLA4_all	NM_005214.3	Endogenous	4116.12	1924.47	469.42	2195.19	2701.22	654.04	3357.63	3170.68	920.43
CTNNB1	NM_001098210.1	Endogenous	1710.89	1205.37	1002.42	1529.54	1307.17	1067	1562.37	1151.4	1126.76
CTSC	NM_001814.4	Endogenous	1244.62	711.97	1311.26	1279.51	1281.39	1036.6	1348.45	1122.6	1051.94
CTSG	NM_001911.2	Endogenous	1.61	4.74	1.18	1.11	1.12	1	1	1	2.15
CTSS	NM_004079.3	Endogenous	868.37	645.45	896.15	1007.25	923.92	994.59	774.4	931.39	700.5
CUL9	NM_015089.2	Endogenous	110.1	115.62	100.81	110.46	99.14	87.34	130.85	135.36	105.31
CX3CL1	NM_002996.3	Endogenous	1.15	1	2.01	1.11	2.77	1	1	1	1.13
CX3CR1	NM_001337.3	Endogenous	9.69	14.25	24.43	7.11	12.85	15.83	32.46	60.95	100.78
CXCL1	NM_001511.1	Endogenous	1.15	3.16	2.01	1.55	1.12	1.53	1	1	4.42
CXCL10	NM_001565.1	Endogenous	1.15	7.12	21.93	4.89	1.12	22.08	11.7	8.95	79.24
CXCL11	NM_005409.4	Endogenous	1.15	1	2.84	1.55	1.65	6	1	3.35	1.13
CXCL12	NM_000609.5	Endogenous	1.15	1	1	1.11	1.12	1.53	1	1	1.13
CXCL13	NM_006419.2	Endogenous	77.78	110.08	132.35	194.91	158.53	2049.34	317.69	874.59	2946.31
CXCL2	NM_002089.3	Endogenous	1.15	1	1	1.11	1.12	1	1	1	1.13
CXCL9	NM_002416.1	Endogenous	1.15	1	2.84	1.11	1.12	1.53	1	7.35	10.09
CXCR1	NM_000634.2	Endogenous	1.15	1	1	1.11	1.12	1	1	1	1.13
CXCR2	NM_001557.2	Endogenous	1.15	1	1	2.66	1.12	1.53	1	1	1.13
CXCR3	NM_001504.1	Endogenous	3295.53	1957.74	1288.02	3575.38	2300.04	1165.32	3314.31	2390.65	1516.74
CXCR4	NM_003467.2	Endogenous	1174.22	1790.63	824.76	1176.16	1790.16	1196.6	1368.31	1433.01	1143.76
CXCR6	NM_006564.1	Endogenous	4687.42	2531.91	1007.4	4319.92	2748.28	1145.65	3404.57	2381.85	944.24
CYBB	NM_000397.3	Endogenous	1.15	1	1	1.11	1.12	1	1	3.35	1.13
DEFB1	NM_005218.3	Endogenous	1.15	1	4.5	1.11	1.12	1	1	1	1.13
DEFB103A	NM_001081551.2	Endogenous	1.15	1.58	1	2.66	1.12	1	1	1	1.13
DEFB103B	NM_018661.3	Endogenous	1.15	1	1	1.11	1.12	1	1.78	1	1.13
DEFB4A	NM_004942.2	Endogenous	1.15	1	1	1.11	1.12	1	1	1	1.13
DPP4	NM_001935.3	Endogenous	1026.49	456.96	664.52	806.11	481.27	371.58	1109.26	475.37	522.51
DUSP4	NM_057158.2	Endogenous	1186.91	1789.05	580.67	976.13	1586.2	1497.83	1175.15	1425.01	1992.89
EBI3	NM_005755.2	Endogenous	29.31	37.22	26.92	16	33.02	73.03	14.41	39.35	70.17
EDNRB	NM_003991.2	Endogenous	1.15	1	1	1.11	1.12	1	1	1	1.13
EGR1	NM_001964.2	Endogenous	133.18	60.18	13.63	104.9	56.56	28.34	114.6	40.95	24.82
EGR2	NM_000399.3	Endogenous	679.09	631.19	163.07	416.05	399.47	368	446.76	244.16	423.88
ENTPD1	NM_001098175.1	Endogenous	147.03	121.96	48.5	106.01	112.59	104.32	138.07	172.96	132.52
EOMES	NM_005442.2	Endogenous	250.9	224.91	37.71	176.02	81.21	22.98	226.52	59.35	73.57
ETS1	NM_005238.3	Endogenous	3720.25	2481.23	1874.15	2880.84	2508.47	2398.83	2898.21	2371.45	1994.02
FADD	NM_003824.2	Endogenous	42	41.18	25.26	52.67	47.59	24.77	49.61	33.75	23.69
FAS	NM_000043.3	Endogenous	44.31	54.64	46.01	31.56	31.9	45.32	39.69	36.15	44.1
FCAR	NM_133280.1	Endogenous	1.15	1	1	1.11	1.12	1	1	1	1.13
FCER1A	NM_002001.2	Endogenous	1.15	1	1	1.11	1.12	1	2.68	1	1.13
FCER1G	NM_004106.1	Endogenous	3.92	2.37	1.18	1.11	1.12	1	1	10.55	16.89
FCGR1A/B	NM_000566.3	Endogenous	1.15	1.58	1	1.11	1.12	1	1	1	1.13
FCGR2A	NM_021642.3	Endogenous	1.15	1	1	1.11	1.12	1	1	1	1.13
FCGR2A/C	NM_201563.4	Endogenous	1.15	1.58	2.01	1.55	2.77	1	2.68	1	1.13
FCGR2B	NM_001002273.1	Endogenous	1.15	1	1	1.55	1.12	1	1	1	1.13
FCGR3A/B	NM_000570.4	Endogenous	130.87	38.8	39.37	9.33	1.12	29.24	81.2	4.95	179
FCGRT	NM_004107.4	Endogenous	17.77	11.87	17.78	13.78	10.61	23.87	56.83	68.15	50.9
FKBP5	NM_001145775.1	Endogenous	278.6	211.45	339.91	278.26	273.96	415.38	287.9	291.36	268.56
FN1	NM_212482.1	Endogenous	5.07	2.37	1	1.11	3.89	1	2.68	1	1.13
FOXP3	NM_014009.3	Endogenous	9.69	26.13	1.18	37.11	82.33	17.62	15.32	96.15	16.89
FYN	NM_002037.3	Endogenous	2114.84	1292.48	1410.89	1828.47	1250.02	1673.03	1852.1	1424.21	1478.2
GATA3	NM_001002295.1	Endogenous	39.69	28.5	26.09	56.01	43.11	22.98	36.98	29.75	25.96
GBP1	NM_002053.1	Endogenous	226.67	290.64	258.55	192.69	259.39	188.34	148.9	328.96	250.43
GBP5	NM_052942.3	Endogenous	1679.73	1195.07	1236.54	1545.1	1247.78	1169.79	1680.61	1545.01	1291.14
GFI1	NM_005263.2	Endogenous	1336.95	1008.17	503.46	1231.72	1102.1	733.59	1148.07	840.18	624.54
GNLY	NM_006433.2	Endogenous	113547	13134	5882.44	75455.3	19750.3	8112.33	74588.8	5600.38	9370.87
GP1BB	NM_000407.4	Endogenous	1.15	1	1	1.11	1.12	1	1	1	1.13
GPI	NM_000175.2	Endogenous	1827.46	1759.74	952.61	1795.13	1773.35	893.59	2303.4	1905.03	1175.51
GPR183	NM_004951.3	Endogenous	141.26	176.6	145.64	330.49	454.38	320.63	131.75	335.36	123.45
GZMA	NM_006144.2	Endogenous	7146.9	4003.39	2403.83	5320.06	5108.31	1353.92	5224.2	2561.06	1293.41
GZMB	NM_004131.3	Endogenous	10582.8	2675.26	921.06	6820.27	2276.5	731.8	7900.4	880.19	2827.28
GZMK	NM_002104.2	Endogenous	7036.1	4206.92	338.25	4423.27	2259.7	362.64	5282.87	684.98	324.11
HAMP	NM_021175.2	Endogenous	1.15	1	1	1.11	1.12	1	1	1	1.13
HAVCR2	NM_032782.3	Endogenous	1099.2	400.73	339.91	567.19	471.19	345.66	952.21	454.57	344.52
HFE	NM_139011.2	Endogenous	1.15	1	1.18	1.11	1.12	1	1	1	1.13
HLA-A	NM_002116.5	Endogenous	17338	14037.6	7331.17	13020	14669.4	10524.8	14519.1	14874.4	11420.6
HLA-B	NM_005514.6	Endogenous	12017.4	10952.1	8069.24	10884.2	12972.8	10074.3	11050.5	11411.8	9428.69
HLA-C	NM_002117.4	Endogenous	2461.08	2383.81	1742.98	2126.29	2334.78	1956.38	3335.97	3391.49	2853.35
HLA-DMA	NM_006120.3	Endogenous	260.14	601.1	494.33	461.62	361.37	345.66	461.2	466.57	708.43
HLA-DMB	NM_002118.3	Endogenous	171.27	388.85	261.04	258.26	225.77	178.51	220.2	235.36	308.24
HLA-DOB	NM_002120.3	Endogenous	6.22	15.83	13.63	13.78	16.22	23.87	12.61	19.35	18.02
HLA-DPA1	NM_033554.2	Endogenous	2418.38	3806.98	1630.9	2401.88	2162.2	1707.89	1919.8	1921.83	2490.57
HLA-DPB1	NM_002121.4	Endogenous	1942.87	3319.92	1811.88	2312.98	2116.26	1976.04	1726.64	1912.23	2464.5
HLA-DQA1	NM_002122.3	Endogenous	720.64	1883.29	2304.2	1.11	1.12	1	1159.81	1773.82	2900.97
HLA-DQB1	NM_002123.3	Endogenous	419.41	772.16	938.5	1.11	1.12	1	611.03	869.79	1037.2
HLA-DRA	NM_019111.3	Endogenous	3947.62	7761.27	3419.19	4242.14	3764.69	3180.95	3708.74	3810.71	5617.26
HLA-DRB1	NM_002124.2	Endogenous	2298.35	3299.33	1225.75	507.18	459.98	334.04	2933.41	2593.06	3264.88
HLA-DRB3	NM_022555.3	Endogenous	2859.26	4167.32	1587.73	2434.11	2246.25	1601.52	2123.78	1953.03	2322.79
HRAS	NM_005343.2	Endogenous	65.09	56.22	71.75	68.23	76.73	76.61	54.13	58.55	50.9
ICAM1	NM_000201.2	Endogenous	276.29	242.33	124.88	209.36	272.84	201.75	249.09	238.56	283.3
ICAM2	NM_000873.3	Endogenous	68.55	102.95	119.07	98.23	145.09	172.25	96.55	144.16	131.39
ICAM3	NM_002162.3	Endogenous	1426.97	1065.98	1350.28	1351.74	1400.18	1190.35	1363.8	1375.41	1048.53
ICAM4	NM_001039132.1	Endogenous	6.22	2.37	5.33	2.66	1.12	3.31	14.41	3.35	5.55
ICAM5	NM_003259.3	Endogenous	1.15	1	1	1.11	1.12	1	1	1	1.13
ICOS	NM_012092.2	Endogenous	1061.11	505.27	531.69	774.99	860.04	540.52	864.66	1353.01	634.74
ICOSLG	NM_015259.4	Endogenous	16.61	21.38	19.44	9.33	21.82	23.87	18.93	25.75	27.09
IDO1	NM_002164.3	Endogenous	1.61	2.37	2.01	1.11	1.12	1	5.39	14.55	1.13
IFI16	NM_005531.1	Endogenous	1564.32	1987.83	1709.77	1726.23	1672.49	1859.84	1493.77	1798.62	1714
IFI35	NM_005533.3	Endogenous	136.64	234.42	111.6	119.35	142.85	164.21	118.21	164.16	189.21
IFIH1	NM_022168.2	Endogenous	98.56	165.51	97.48	107.12	138.36	164.21	72.18	86.55	109.85
IFIT2	NM_001547.4	Endogenous	1.15	19	5.33	16	13.97	10.46	1.78	2.55	4.42
IFITM1	NM_003641.3	Endogenous	1559.7	2897.8	300.06	2931.96	2707.94	3399.95	1852.1	2969.87	1940.74
IFNA1/13	NM_024013.1	Endogenous	1.15	1	1	1.11	1.12	1	1	1	1.13
IFNA2	NM_000605.3	Endogenous	1.15	1	1	1.11	1.12	1	1	1	1.13
IFNAR1	NM_000629.2	Endogenous	25.85	26.92	32.73	27.11	47.59	32.81	32.46	43.35	36.16
IFNAR2	NM_000874.3	Endogenous	412.48	597.93	670.34	438.28	628.07	695.15	463.91	906.59	732.24
IFNB1	NM_002176.2	Endogenous	1.15	1	1	1.11	1.12	1.53	1	1	1.13
IFNG	NM_000619.2	Endogenous	1409.66	948.77	876.23	707.21	628.07	743.42	1550.63	789.78	1704.93
IFNGR1	NM_000416.1	Endogenous	369.78	238.37	272.66	271.59	288.53	220.52	323.1	232.16	164.27
IGF2R	NM_000876.1	Endogenous	495.58	344.5	317.49	350.49	332.23	286.66	518.06	372.16	395.54
IKBKAP	NM_003640.3	Endogenous	113.56	107.7	87.52	78.23	110.35	115.94	101.06	104.15	127.99
IKBKB	NM_001556.1	Endogenous	230.13	238.37	264.36	288.26	248.18	299.18	326.71	312.16	361.53
IKBKE	NM_014002.2	Endogenous	147.03	222.54	262.7	228.25	313.18	336.72	225.62	360.96	327.52
IKBKG	NM_003639.2	Endogenous	237.05	175.81	170.54	200.47	180.95	160.63	208.47	181.76	156.33
IKZF1	NM_006060.3	Endogenous	458.65	362.71	408.82	491.62	427.48	448.45	424.19	381.77	354.72
IKZF2	NM_016260.2	Endogenous	7.38	27.71	11.97	10.44	77.85	48.01	27.95	164.16	82.64
IKZF3	NM_183232.2	Endogenous	624.84	433.99	481.05	544.96	418.52	466.33	482.86	523.37	503.24
IL10	NM_000572.2	Endogenous	14.3	3.16	1	11.55	16.22	3.31	9	4.95	4.42
IL10RA	NM_001558.2	Endogenous	1069.19	1362.18	856.3	1235.06	1535.77	915.04	917.01	1167.4	565.59
IL11RA	NM_147162.1	Endogenous	23.54	27.71	26.09	24.89	48.71	28.34	29.76	32.15	8.95
IL12A	NM_000882.2	Endogenous	1.15	2.37	6.16	1.11	1.12	6.89	2.68	1	4.42
IL12B	NM_002187.2	Endogenous	1.15	1	1	1.11	3.89	1	1	1	1.13
IL12RB1	NM_005535.1	Endogenous	156.26	119.58	222.02	154.91	214.56	171.36	158.83	191.36	143.86
IL13	NM_002188.2	Endogenous	18.92	125.12	1	104.9	290.77	7.78	8.09	96.95	14.62
IL13RA1	NM_001560.2	Endogenous	6.22	1.58	2.01	3.78	1.12	1.53	5.39	8.15	1.13
IL15	NM_172174.1	Endogenous	18.92	15.83	19.44	24.89	20.7	28.34	22.54	10.55	11.22
IL16	NM_004513.4	Endogenous	490.96	860.07	486.86	512.73	1085.29	722.86	349.28	1124.2	541.78
IL17A	NM_002190.2	Endogenous	1.15	1	1	1.11	1.12	3.31	1	1	4.42
IL17B	NM_014443.2	Endogenous	1.15	1	1	1.55	1.12	1	1	1	1.13
IL17F	NM_052872.3	Endogenous	3.92	1	2.01	2.66	1.65	1	1	1	2.15
IL18	NM_001562.2	Endogenous	1.15	1	2.01	1.11	1.12	1.53	1	1	1.13
IL18R1	NM_003855.2	Endogenous	133.18	136.21	308.36	211.58	230.25	356.38	175.98	196.16	198.28
IL18RAP	NM_003853.2	Endogenous	522.13	249.46	330.78	416.05	202.24	405.55	472.93	227.36	295.77
IL19	NM_013371.3	Endogenous	1.15	1	1	1.11	1.12	1	1	1	1.13
IL1A	NM_000575.3	Endogenous	1.61	6.33	1	1.11	12.85	1	1	1	1.13
IL1B	NM_000576.2	Endogenous	1.15	1	1	1.11	1.65	1	1	1	2.15
IL1R1	NM_000877.2	Endogenous	1.15	8.7	1	3.78	3.89	1	1	5.75	4.42
IL1R2	NM_173343.1	Endogenous	31.62	24.54	12.8	18.22	24.06	21.19	21.63	16.95	14.62
IL1RAP	NM_002182.2	Endogenous	74.32	15.04	21.1	21.56	47.59	11.36	47.81	23.35	21.42
IL1RL1	NM_016232.4	Endogenous	2.76	5.54	1.18	3.78	11.73	1	4.48	7.35	1.13
IL1RL2	NM_003854.2	Endogenous	1.15	1.58	2.84	1.55	1.65	1	2.68	1	1.13
IL1RN	NM_000577.3	Endogenous	1.15	1	1.18	1.11	17.34	1	1	1	1.13
IL2	NM_000586.2	Endogenous	2.76	6.33	1	3.78	2.77	3.31	1	5.75	4.42
IL20	NM_018724.3	Endogenous	1.15	1	1	1.11	1.12	1	1	1	1.13
IL21	NM_021803.2	Endogenous	355.93	132.25	207.07	87.12	109.23	270.57	350.18	257.76	519.11
IL21R	NM_021798.2	Endogenous	153.96	127.5	74.24	149.35	157.41	103.42	217.5	189.76	219.82
IL22	NM_020525.4	Endogenous	1.15	1	10.31	1.11	1.65	43.54	4.48	4.15	293.5
IL22RA2	NM_181310.1	Endogenous	1.15	1	1	1.11	1.12	1	1	1	1.13
IL23A	NM_016584.2	Endogenous	35.08	25.34	13.63	51.56	74.49	20.3	36.07	33.75	12.35
IL23R	NM_144701.2	Endogenous	376.7	183.73	146.47	286.04	161.9	226.78	276.17	157.76	252.69
IL26	NM_018402.1	Endogenous	58.16	19.79	811.47	38.23	17.34	660.29	127.24	100.95	878.48
IL27	NM_145659.3	Endogenous	1.15	1	1	1.11	1.12	1	1	1	1.13
IL28A	NM_172138.1	Endogenous	1.15	1	1	1.11	1.12	1	1	1	1.13
IL28A/B	NM_172139.2	Endogenous	1.61	3.16	1.18	1.11	1.12	1	1	1	1.13
IL29	NM_172140.1	Endogenous	1.15	1	1	1.11	1.12	1	1	1	1.13
IL2RA	NM_000417.1	Endogenous	1316.18	1379.6	178.85	1007.25	1531.29	401.97	1118.29	1446.61	879.62
IL2RB	NM_000878.2	Endogenous	1952.11	1219.62	862.95	1529.54	1466.3	1111.69	1510.02	1466.61	1260.53
IL2RG	NM_000206.1	Endogenous	10628.9	7187.89	7571.11	9398.4	8037.61	8222.27	10906	8473.3	8671.39
IL3	NM_000588.3	Endogenous	1.15	1	1.18	4.89	1.12	1	1	1	1.13
IL32	NM_001012633.1	Endogenous	16488.5	12932.8	8999.91	10367.4	11829.8	11709.2	12041.5	11797.4	11153
IL4	NM_000589.2	Endogenous	1.15	1	1	1.11	3.89	1	1	1.75	1.13
IL4R	NM_000418.2	Endogenous	292.45	334.2	114.92	306.04	454.38	255.38	312.27	340.96	322.98
IL5	NM_000879.2	Endogenous	1.15	7.91	1.18	1.55	11.73	1	1.78	3.35	1.13
IL6	NM_000600.1	Endogenous	1.15	6.33	2.01	1.11	2.77	1	1.78	9.75	2.15
IL6R	NM_000565.2	Endogenous	14.3	45.13	36.05	19.33	38.63	50.69	21.63	52.95	33.89
IL6ST	NM_002184.2	Endogenous	339.77	302.52	469.42	259.37	428.6	570.01	435.93	671.38	563.32
IL7	NM_000880.2	Endogenous	2.76	1.58	7.82	4.89	5.01	4.21	9.9	12.95	8.95
IL7R	NM_002185.2	Endogenous	1024.18	399.14	3312.92	1457.31	925.04	2951.23	1554.24	422.57	707.3
IL8	NM_000584.2	Endogenous	1.15	1	1.18	1.11	1.12	1	1	1	2.15
IL9	NM_000590.1	Endogenous	1.15	1	1	1.11	1.12	1	1	1	1.13
ILF3	NM_001137673.1	Endogenous	946.85	1142.8	1029.82	962.8	1097.61	1200.18	995.54	1187.4	1175.51
IRAK1	NM_001569.3	Endogenous	413.64	248.67	298.4	308.26	236.98	213.37	256.31	235.36	219.82
IRAK2	NM_001570.3	Endogenous	336.31	174.23	74.24	317.15	279.56	90.02	270.75	241.76	98.51
IRAK3	NM_007199.1	Endogenous	1.15	1.58	1	1.11	1.12	1	1	2.55	3.28
IRAK4	NM_016123.1	Endogenous	263.6	216.99	236.13	283.81	230.25	214.26	284.29	274.56	203.94
IRF1	NM_002198.1	Endogenous	532.51	406.27	437.04	506.07	482.39	384.99	569.51	544.97	439.75
IRF3	NM_001571.5	Endogenous	85.86	76.02	58.46	86.01	74.49	68.56	83.01	82.55	52.03
IRF4	NM_002460.1	Endogenous	626	742.07	328.29	474.95	719.96	432.36	534.31	619.38	562.19
IRF5	NM_002200.3	Endogenous	245.13	182.94	156.43	169.35	182.07	164.21	168.76	176.96	175.6
IRF7	NM_001572.3	Endogenous	80.09	150.47	46.01	89.34	105.86	144.54	64.06	112.95	117.78
IRF8	NM_002163.2	Endogenous	97.4	70.48	1	40.45	62.16	5.1	42.39	61.75	7.82
IRGM	NM_001145805.1	Endogenous	2.76	1.58	2.01	1.11	2.77	3.31	3.58	1.75	2.15
ITGA2B	NM_000419.3	Endogenous	2.76	1	1.18	1.11	1.12	1.53	1	1	1.13
ITGA4	NM_000885.4	Endogenous	607.53	696.13	1146.88	925.01	865.64	1225.21	853.83	1005.79	1037.2
ITGA5	NM_002205.2	Endogenous	295.91	338.95	120.73	196.02	235.86	123.98	235.55	115.35	96.24
ITGA6	NM_000210.1	Endogenous	18.92	3.95	58.46	21.56	15.09	58.73	28.85	21.75	10.09
ITGAE	NM_002208.4	Endogenous	150.49	106.12	243.6	160.46	184.31	177.61	247.28	217.76	231.15
ITGAL	NM_002209.2	Endogenous	2619.2	1975.16	3162.65	2400.77	1915.66	3171.12	2556.13	2159.44	2967.85
ITGAM	NM_000632.3	Endogenous	150.49	170.27	18.61	46	99.14	7.78	62.25	35.35	27.09
ITGAX	NM_000887.3	Endogenous	658.31	502.1	81.71	383.83	293.01	226.78	1060.52	337.76	353.59
ITGB1	NM_033666.2	Endogenous	1245.77	972.53	1564.48	1095.04	1099.85	1447.78	1036.15	1064.99	739.04
ITGB2	NM_000211.2	Endogenous	2656.13	1752.62	1136.09	2032.94	1582.84	1151.02	2318.74	1341.81	870.55
ITLN1	NM_017625.2	Endogenous	1.15	1	1	1.11	1.12	1	1	1	1.13
ITLN2	NM_080878.2	Endogenous	1.15	1	1	1.11	1.12	1	1	1	1.13
JAK1	NM_002227.1	Endogenous	1257.31	990.74	950.95	1257.28	1223.12	1189.45	1163.42	1153.8	914.76
JAK2	NM_004972.2	Endogenous	239.36	252.63	215.38	218.25	250.42	209.79	256.31	297.76	220.95
JAK3	NM_000215.2	Endogenous	1152.29	747.61	586.48	985.02	838.75	644.2	1281.66	926.59	694.83
KCNJ2	NM_000891.2	Endogenous	1.15	1	1.18	1.11	3.89	1	1	1	1.13
KIR3DL1	NM_013289.2	Endogenous	10.84	1	1.18	1.11	1.12	1	1	1	6.68
KIR3DL2	NM_006737.2	Endogenous	3.92	8.7	11.97	1.55	1.12	1	1.78	4.15	1.13
KIR3DL3	NM_153443.3	Endogenous	1.15	1	1	2.66	1.12	1	1	1	2.15
KIR_Activating_Subgroup_1	NM_001083539.1	Endogenous	46.62	37.22	5.33	7.11	13.97	9.57	13.51	3.35	2.15
KIR_Activating_Subgroup_2	NM_014512.1	Endogenous	7.38	1	1	1.11	1.12	1	1	1	2.15
KIR_Inhibiting_Subgroup_1	NM_014218.2	Endogenous	50.08	8.7	10.31	3.78	1.12	2.42	17.12	1	40.69
KIR_Inhibiting_Subgroup_2	NM_014511.3	Endogenous	59.32	12.66	34.39	4.89	1.12	5.1	26.15	4.15	48.63
KIT	NM_000222.2	Endogenous	2.76	1.58	31.07	4.89	3.89	85.55	2.68	4.15	49.76
KLRAP1	NR_028045.1	Endogenous	1.61	4.74	8.65	1.55	9.49	5.1	3.58	1	7.82
KLRB1	NM_002258.2	Endogenous	1286.17	1368.51	1749.62	2194.08	2930.95	3536.7	1365.6	2597.86	1405.64
KLRC1	NM_002259.3	Endogenous	55.85	9.5	4.5	2.66	1.65	21.19	38.78	1.75	39.56
KLRC2	NM_002260.3	Endogenous	59.32	14.25	29.41	9.33	1.65	17.62	44.2	11.35	70.17
KLRC3	NM_007333.2	Endogenous	59.32	19.79	40.2	21.56	3.89	17.62	31.56	18.55	35.03
KLRC4	NM_013431.2	Endogenous	18.92	6.33	20.27	1.55	3.89	6	33.37	11.35	48.63
KLRD1	NM_002262.3	Endogenous	133.18	25.34	37.71	171.58	20.7	90.02	316.78	128.15	264.03
KLRF1	NM_016523.1	Endogenous	14.3	7.91	1.18	16	8.37	13.15	7.19	4.15	13.49
KLRF2	NM_001190765.1	Endogenous	1.15	1	1	1.11	1.12	1	1.78	1	1.13
KLRG1	NM_005810.3	Endogenous	555.6	384.1	261.87	58.23	53.2	21.19	98.35	46.55	21.42
KLRG2	NM_198508.2	Endogenous	1.15	1	2.01	4.89	2.77	1	1	1	1.13
KLRK1	NM_007360.1	Endogenous	89.32	27.71	90.84	31.56	16.22	39.96	107.38	36.15	192.61
LAG3	NM_002286.5	Endogenous	17342.6	6145.66	770.79	7243.66	4598.43	916.83	13290.7	5137.16	2864.69
LAIR1	NM_002287.3	Endogenous	1.15	17.42	11.97	12.67	63.28	48.9	40.59	276.96	152.93
LAMP3	NM_014398.3	Endogenous	10.84	49.89	2.84	20.44	37.51	21.19	5.39	26.55	18.02
LCK	NM_005356.2	Endogenous	1934.8	1418.41	1864.19	1870.7	1567.15	1766.88	1968.54	1697.82	1648.25
LCP2	NM_005565.3	Endogenous	2085.99	1954.57	1640.03	2276.31	2437.87	2133.36	2261.88	2392.25	1740.08
LEF1	NM_016269.3	Endogenous	256.67	326.28	622.18	286.04	444.29	865.88	429.61	692.98	731.1
LGALS3	NM_001177388.1	Endogenous	3110.87	1079.44	2027.74	2115.18	1187.26	1781.18	1915.28	743.38	938.57
LIF	NM_002309.3	Endogenous	152.8	148.88	58.46	150.46	176.46	73.03	132.65	247.36	152.93
LILRA1	NM_006863.1	Endogenous	1.15	1	1.18	1.11	1.12	2.42	1	1	1.13
LILRA2	NM_006866.2	Endogenous	1.61	1	1	1.55	1.12	1	1	1	5.55
LILRA3	NM_006865.3	Endogenous	1.15	1	2.84	1.11	1.12	3.31	1	1.75	1.13
LILRA4	NM_012276.3	Endogenous	1.15	1	2.01	1.55	1.12	1	1	1	1.13
LILRA5	NM_181879.2	Endogenous	1.15	1	1	1.11	1.12	1	1	1	1.13
LILRA6	NM_024318.2	Endogenous	98.56	87.9	71.75	88.23	75.61	75.72	89.33	83.35	64.5
LILRB1	NM_001081637.1	Endogenous	2.76	2.37	11.14	1.55	2.77	1	4.48	1	13.49
LILRB2	NM_005874.1	Endogenous	1.15	1	2.01	1.11	2.77	1	1	1	1.13
LILRB3	NM_006864.2	Endogenous	1.61	2.37	8.65	1.11	1.12	2.42	1	1	2.15
LILRB4	NM_001081438.1	Endogenous	1.15	1	1	1.11	1.12	1	1	1.75	1.13
LILRB5	NM_001081442.1	Endogenous	1.15	1	2.01	1.55	1.12	1	1	1	1.13
LITAF	NM_004862.3	Endogenous	1403.89	732.56	562.41	1136.15	634.8	563.76	1539.8	779.38	481.7
LTA	NM_000595.2	Endogenous	1477.76	1279.02	305.87	910.57	949.69	424.32	982	587.37	1038.33
LTB4R	NM_181657.3	Endogenous	59.32	60.18	47.67	92.68	92.42	45.32	74.89	52.15	33.89
LTB4R2	NM_019839.4	Endogenous	78.94	75.23	54.31	62.67	85.69	39.07	64.96	44.15	23.69
LTBR	NM_002342.1	Endogenous	1.15	1	1	9.33	1.65	3.31	1	2.55	2.15
LTF	NM_002343.2	Endogenous	1.15	1	1	1.11	2.77	1	1	1	1.13
LY96	NM_015364.2	Endogenous	97.4	60.97	138.17	63.78	65.52	116.83	121.82	98.55	124.59
MAF	NM_005360.4	Endogenous	143.57	118	78.39	94.9	126.04	103.42	145.29	144.16	98.51
MALT1	NM_006785.2	Endogenous	335.16	278.77	461.95	339.38	333.35	531.58	402.53	354.56	599.6
MAP4K1	NM_007181.3	Endogenous	946.85	786.42	1028.99	991.69	713.24	901.63	861.95	840.98	708.43
MAP4K2	NM_004579.2	Endogenous	375.55	312.03	298.4	354.94	384.9	314.37	363.72	430.57	305.98
MAP4K4	NM_004834.3	Endogenous	692.94	561.5	667.84	813.89	547.39	620.96	644.43	598.57	589.39
MAPK1	NM_138957.2	Endogenous	465.57	515.56	864.61	653.87	658.33	850.68	634.5	700.18	784.39
MAPK11	NM_002751.5	Endogenous	23.54	27.71	17.78	18.22	16.22	26.55	26.15	30.55	35.03
MAPK14	NM_001315.1	Endogenous	537.13	430.03	353.19	476.06	407.31	334.04	466.61	388.97	316.18
MAPKAPK2	NM_004759.3	Endogenous	1432.74	1095.28	558.26	1109.48	956.41	665.66	1054.2	736.98	680.09
MARCO	NM_006770.3	Endogenous	1.15	1	1	1.11	1.12	1	1	1	1.13
MASP1	NM_139125.3	Endogenous	1.15	1	1	1.11	1.12	1	1	1.75	1.13
MASP2	NM_139208.1	Endogenous	1.15	1	1.18	1.11	1.12	1.53	1	1	1.13
MBL2	NM_000242.2	Endogenous	1.15	1	1	1.11	1.12	1	1	1	1.13
MBP	NM_002385.2	Endogenous	163.19	115.62	285.11	172.69	146.21	347.45	177.78	148.16	188.07
MCL1	NM_021960.3	Endogenous	6190.12	4218.8	3175.1	5052.25	4201.73	3390.11	5518.45	4438.73	3865.73
MIF	NM_002415.1	Endogenous	1267.7	1490.47	749.21	1179.49	1594.05	716.61	1423.37	1594.62	973.71
MME	NM_000902.2	Endogenous	2.76	1	1	1.11	1.12	1	1	1	1.13
MR1	NM_001531.2	Endogenous	126.26	62.56	55.14	104.9	83.45	78.4	98.35	71.35	52.03
MRC1	NM_002438.2	Endogenous	1.15	1	1	1.11	1.12	1	1	2.55	1.13
MS4A1	NM_152866.2	Endogenous	1.15	1	1	1.11	2.77	1	1	1	1.13
MSR1	NM_002445.3	Endogenous	1.15	1	1	1.11	1.12	1	1	1	1.13
MUC1	NM_001018017.1	Endogenous	15.46	15.04	25.26	16	16.22	26.55	30.66	15.35	27.09
MX1	NM_002462.2	Endogenous	107.79	1462.76	53.48	880.56	755.82	1795.48	194.03	973.79	1083.68
MYD88	NM_002468.3	Endogenous	415.95	408.65	422.93	474.95	459.98	483.31	486.47	460.17	389.87
NCAM1	NM_000615.5	Endogenous	15.46	3.16	10.31	8.22	3.89	7.78	16.22	4.95	24.82
NCF4	NM_000631.4	Endogenous	316.69	259.76	190.47	292.7	308.7	178.51	285.19	280.96	211.88
NCR1	NM_004829.5	Endogenous	12	3.95	5.33	1.11	1.12	4.21	6.29	1	12.35
NFATC1	NM_172389.1	Endogenous	369.78	291.44	248.58	327.15	329.99	370.69	366.43	396.17	302.57
NFATC2	NM_012340.3	Endogenous	579.83	550.41	789.06	573.85	634.8	844.43	598.39	739.38	742.44
NFATC3	NM_004555.2	Endogenous	1323.1	1088.16	1192.54	1183.94	968.74	1249.34	982.9	1020.19	929.5
NFIL3	NM_005384.2	Endogenous	565.98	496.56	223.68	394.94	334.47	338.51	342.06	229.76	320.71
NFKB1	NM_003998.2	Endogenous	182.81	190.06	137.34	184.91	244.82	188.34	134.46	168.96	152.93
NFKB2	NM_002502.2	Endogenous	782.96	822.05	580.67	679.42	975.47	966.88	827.65	913.79	1209.52
NFKBIA	NM_020529.1	Endogenous	3407.48	3073.62	1059.71	3008.63	3025.08	1770.46	2967.71	2731.46	2582.4
NFKBIZ	NM_001005474.1	Endogenous	53.54	87.11	96.65	57.12	91.3	105.21	83.91	132.96	141.59
NLRP3	NM_001079821.2	Endogenous	1.15	1	1	1.11	1.12	1	1	1	1.13
NOD1	NM_006092.1	Endogenous	65.09	57.81	50.99	58.23	55.44	56.94	52.32	49.75	42.96
NOD2	NM_022162.1	Endogenous	267.06	304.11	178.02	216.03	204.48	202.64	242.77	210.56	252.69
NOS2	NM_000625.4	Endogenous	1.15	1	1	1.11	1.65	1.53	1	1	1.13
NOTCH1	NM_017617.3	Endogenous	102.02	110.08	50.99	102.68	103.62	90.02	100.16	127.35	87.18
NOTCH2	NM_024408.3	Endogenous	731.03	558.33	495.16	609.41	529.46	547.67	688.65	585.77	690.29
NT5E	NM_002526.2	Endogenous	7.38	5.54	6.16	9.33	15.09	12.25	3.58	6.55	10.09
PAX5	NM_016734.1	Endogenous	1.15	1	1	1.11	1.12	1	1	1	1.13
PDCD1	NM_005018.1	Endogenous	96.25	64.93	70.09	86.01	140.6	112.36	59.54	136.96	70.17
PDCD1LG2	NM_025239.3	Endogenous	73.17	60.97	16.12	64.9	74.49	42.64	120.92	91.35	54.3
PDCD2	NM_144781.2	Endogenous	97.4	79.98	81.71	86.01	89.06	107.89	90.23	83.35	93.98
PDGFB	NM_033016.2	Endogenous	1.15	1	3.67	1.55	1.12	1	1	1	1.13
PDGFRB	NM_002609.3	Endogenous	1.15	1	2.84	1.11	1.12	1	1	1	1.13
PECAM1	NM_000442.3	Endogenous	39.69	46.72	21.1	49.34	70	35.49	133.56	71.35	56.57
PIGR	NM_002644.2	Endogenous	1.15	1	1	1.11	2.77	1	1	1	1.13
PLA2G2A	NM_000300.2	Endogenous	1.15	1	1	1.11	1.12	1	1	1	1.13
PLA2G2E	NM_014589.1	Endogenous	3.92	3.95	3.67	2.66	2.77	1.53	1	1	2.15
PLAU	NM_002658.2	Endogenous	9.69	17.42	16.12	9.33	17.34	9.57	2.68	1.75	6.68
PLAUR	NM_001005376.1	Endogenous	48.93	24.54	6.99	24.89	26.3	8.68	19.83	11.35	10.09
PML	NM_002675.3	Endogenous	376.7	331.04	267.68	387.16	336.71	308.12	358.3	345.76	329.78
POU2F2	NM_002698.2	Endogenous	170.11	159.97	99.15	173.8	191.03	132.03	157.02	173.76	142.73
PPARG	NM_015869.3	Endogenous	43.16	41.97	17.78	52.67	52.07	31.02	47.81	32.95	30.49
PPBP	NM_002704.2	Endogenous	2.76	1	1	1.11	1.65	1.53	1	1	1.13
PRDM1	NM_001198.3	Endogenous	1715.51	1184.78	604.75	1006.14	854.44	688	1218.48	884.99	754.91
PRF1	NM_005041.3	Endogenous	7659.34	2729.11	2880.38	5803.46	2737.08	2021.63	5187.2	2033.83	2874.89
PRKCD	NM_006254.3	Endogenous	151.65	216.2	112.43	187.13	197.76	153.48	147.09	132.15	121.19
PSMB10	NM_002801.2	Endogenous	684.86	673.16	525.05	609.41	703.15	604.88	592.98	760.98	603
PSMB5	NM_001130725.1	Endogenous	336.31	372.22	278.47	312.71	371.45	359.07	344.76	332.96	388.73
PSMB7	NM_002799.2	Endogenous	808.35	754.74	833.89	764.99	789.44	920.4	791.55	816.98	913.63
PSMB8	NM_004159.4	Endogenous	2409.15	2625.36	2388.89	2170.74	2302.28	2469.45	2126.49	2491.45	2665.16
PSMB9	NM_002800.4	Endogenous	1633.56	1966.45	1212.47	1352.85	1616.46	1268.11	1095.72	1361.01	1223.12
PSMC2	NM_002803.3	Endogenous	1071.5	928.18	804.83	918.35	951.93	851.58	867.37	904.19	985.05
PSMD7	NM_002811.3	Endogenous	1167.29	946.39	806.49	993.91	1046.06	900.74	924.23	872.19	955.57
PTAFR	NM_000952.3	Endogenous	1.15	1	1	1.11	1.12	1	1	1	1.13
PTGER4	NM_000958.2	Endogenous	306.3	167.1	321.64	246.03	175.34	335.83	179.59	147.36	236.82
PTGS2	NM_000963.1	Endogenous	1.15	3.16	1.18	3.78	1.12	1	1	1	1.13
PTK2	NM_005607.3	Endogenous	2.76	1	1	1.11	2.77	5.1	2.68	7.35	3.28
PTPN2	NM_002828.2	Endogenous	226.67	205.11	237.79	184.91	189.91	216.05	220.2	242.56	192.61
PTPN22	NM_015967.4	Endogenous	1279.24	643.07	717.66	1193.94	922.8	655.82	1180.57	923.39	765.11
PTPN6	NM_002831.5	Endogenous	358.24	377.76	431.23	336.04	397.23	486.89	248.19	456.17	344.52
PTPRC_all	NM_080921.2	Endogenous	6358.62	5169.95	5010.71	5874.58	5556.56	5392.34	6392.16	6023.6	5047.02
PYCARD	NM_013258.3	Endogenous	127.41	84.73	43.52	113.79	90.18	45.32	110.99	62.55	52.03
RAF1	NM_002880.2	Endogenous	443.64	332.62	357.34	366.05	390.5	363.54	333.93	317.76	341.12
RAG1	NM_000448.2	Endogenous	1.15	1	1	1.11	1.12	1	1	1	1.13
RAG2	NM_000536.3	Endogenous	1.15	1	1	1.11	1.12	1	1	1	1.13
RARRES3	NM_004585.3	Endogenous	4114.97	2596.85	936.83	3754.29	2447.96	1070.57	3479.48	2780.26	1452.12
RELA	NM_021975.2	Endogenous	272.83	149.67	193.79	224.92	226.89	239.29	237.35	236.96	186.94
RELB	NM_006509.2	Endogenous	134.33	110.08	125.71	148.24	151.81	212.47	143.48	137.76	189.21
RORC	NM_001001523.1	Endogenous	548.67	235.21	448.67	567.19	361.37	446.66	422.39	330.56	220.95
RUNX1	NM_001754.4	Endogenous	456.34	262.93	202.92	361.6	220.17	184.77	337.54	240.96	160.86
S100A8	NM_002964.3	Endogenous	1.15	1	2.01	1.11	1.12	1	1	1	1.13
S100A9	NM_002965.2	Endogenous	1.15	5.54	3.67	1.11	1.12	1	1.78	1.75	5.55
S1PR1	NM_001400.3	Endogenous	43.16	51.47	114.92	69.34	87.93	144.54	123.63	95.35	97.38
SELE	NM_000450.2	Endogenous	1.15	1	1	1.11	1.12	1	1	1	1.13
SELL	NR_029467.1	Endogenous	223.2	399.14	422.1	254.92	791.68	488.67	388.09	897.79	530.44
SELPLG	NM_003006.3	Endogenous	70.86	49.89	99.15	87.12	92.42	73.03	90.23	100.95	84.91
SERPING1	NM_000062.2	Endogenous	1.15	1	2.01	2.66	7.25	1	1	4.95	1.13
SH2D1A	NM_001114937.2	Endogenous	2463.39	1551.46	1174.28	1601.77	1047.18	1398.61	1864.74	1434.61	1427.18
SIGIRR	NM_021805.2	Endogenous	258.98	182.94	257.72	239.36	228.01	224.09	268.94	199.36	146.13
SKI	NM_003036.2	Endogenous	351.31	337.37	258.55	346.05	403.95	294.71	278.87	378.57	203.94
SLAMF1	NM_003037.2	Endogenous	725.26	580.5	610.56	701.65	675.14	579.85	630.89	659.38	480.56
SLAMF6	NM_001184714.1	Endogenous	195.5	137	153.11	152.69	93.54	134.71	161.54	160.96	122.32
SLAMF7	NM_021181.3	Endogenous	74.32	31.67	280.13	58.23	13.97	187.45	105.57	19.35	162
SLC2A1	NM_006516.2	Endogenous	31.62	21.38	36.05	18.22	27.42	32.81	27.05	24.15	36.16
SMAD3	NM_005902.3	Endogenous	133.18	130.67	779.09	202.69	191.03	1056.27	395.31	356.96	695.96
SMAD5	NM_005903.5	Endogenous	59.32	41.97	45.18	48.23	47.59	25.66	78.5	48.15	44.1
SOCS1	NM_003745.1	Endogenous	127.41	209.07	184.66	122.68	418.52	341.19	111.89	324.16	350.19
SOCS3	NM_003955.3	Endogenous	219.74	99.78	34.39	120.46	141.72	64.1	335.74	208.16	131.39
SPP1	NM_000582.2	Endogenous	7.38	1	1	1.11	1.12	1	1	1	1.13
SRC	NM_005417.3	Endogenous	23.54	21.38	20.27	16	19.58	22.08	11.7	15.35	20.29
STAT1	NM_007315.2	Endogenous	1095.73	2011.59	1395.12	1142.82	1761.02	2616.93	982.9	2129.04	2698.04
STAT2	NM_005419.2	Endogenous	365.16	581.3	325.79	381.61	462.22	454.71	419.68	623.38	459.02
STAT3	NM_139276.2	Endogenous	1667.03	1339.21	544.14	1249.5	1269.07	948.11	1299.71	1403.41	944.24
STAT4	NM_003151.2	Endogenous	1222.69	1008.17	671.17	1005.02	977.71	944.54	987.41	781.78	708.43
STAT5A	NM_003152.2	Endogenous	338.62	304.11	273.49	300.48	335.59	369.79	297.83	276.16	344.52
STAT5B	NM_012448.3	Endogenous	1116.51	810.97	765.81	1050.59	898.14	873.03	1083.09	782.58	694.83
STAT6	NM_003153.3	Endogenous	538.28	536.15	555.76	579.41	550.75	593.25	573.12	591.37	490.76
SYK	NM_003177.3	Endogenous	1.61	4.74	2.01	6	3.89	7.78	1.78	2.55	13.49
TAGAP	NM_054114.3	Endogenous	253.21	300.15	423.76	321.6	299.73	525.32	331.22	314.56	486.23
TAL1	NM_003189.2	Endogenous	1.15	1	1	1.11	1.12	1	1	1	1.13
TAP1	NM_000593.5	Endogenous	822.2	1000.25	776.6	698.32	982.19	896.27	737.39	944.19	877.35
TAP2	NM_000544.3	Endogenous	113.56	144.13	148.13	97.12	145.09	167.78	110.99	175.36	179
TAPBP	NM_003190.4	Endogenous	726.41	780.87	640.45	726.1	772.63	702.3	618.25	724.18	637.01
TBK1	NM_013254.2	Endogenous	512.89	438.74	383.91	546.07	476.79	398.4	451.27	444.17	378.53
TBX21	NM_013351.1	Endogenous	1512.38	749.19	547.46	1155.05	769.27	502.98	1069.55	606.57	589.39
TCF4	NM_003199.1	Endogenous	1.15	1	1	1.11	1.12	1	1.78	1	4.42
TCF7	NM_003202.2	Endogenous	93.94	213.03	241.94	148.24	304.21	592.36	297.83	774.58	565.59
TFRC	NM_003234.1	Endogenous	395.17	403.9	997.44	578.3	601.18	1201.97	1184.18	1639.42	1800.16
TGFB1	NM_000660.3	Endogenous	1325.41	856.9	1016.54	1365.07	1215.28	1115.26	1454.06	1145	711.83
TGFBI	NM_000358.2	Endogenous	9.69	2.37	13.63	2.66	5.01	1	1	4.15	2.15
TGFBR1	NM_004612.2	Endogenous	50.08	49.89	47.67	52.67	98.02	88.23	60.44	67.35	56.57
TGFBR2	NM_001024847.1	Endogenous	1020.72	584.46	574.86	879.45	620.23	593.25	927.84	571.37	565.59
THY1	NM_006288.2	Endogenous	3.92	8.7	1	17.11	16.22	1.53	1.78	1	3.28
TICAM1	NM_014261.1	Endogenous	122.79	103.74	115.75	97.12	123.79	149.91	127.24	116.15	147.26
TIGIT	NM_173799.2	Endogenous	52.39	253.42	85.03	76.01	389.38	258.06	87.52	616.17	370.59
TIRAP	NM_148910.2	Endogenous	20.07	18.21	20.27	14.89	16.22	13.15	9.9	12.95	21.42
TLR1	NM_003263.3	Endogenous	43.16	21.38	69.26	60.45	31.9	73.93	55.93	29.75	56.57
TLR2	NM_003264.3	Endogenous	5.07	7.91	3.67	3.78	7.25	6	4.48	4.95	11.22
TLR3	NM_003265.2	Endogenous	1.15	3.16	5.33	3.78	2.77	1	1	1	4.42
TLR4	NM_138554.2	Endogenous	1.15	4.74	1.18	1.55	5.01	3.31	5.39	4.15	4.42
TLR5	NM_003268.3	Endogenous	5.07	1	4.5	2.66	5.01	13.15	5.39	4.15	18.02
TLR7	NM_016562.3	Endogenous	1.15	1	1	1.11	1.12	1	1	1	1.13
TLR8	NM_016610.2	Endogenous	1.15	1	2.01	1.11	1.12	1	1	1	1.13
TLR9	NM_017442.2	Endogenous	1.15	3.16	7.82	1.11	1.12	1.53	1	1	3.28
TMEM173	NM_198282.1	Endogenous	1242.31	1169.73	975.03	1096.15	1461.81	1024.09	1313.25	1285	1079.14
TNF	NM_000594.2	Endogenous	1998.27	933.72	544.97	1326.18	934	694.26	1565.07	760.98	926.1
TNFAIP3	NM_006290.2	Endogenous	1728.2	1336.83	677.81	1672.89	1534.65	828.34	1709.49	1349.01	962.38
TNFAIP6	NM_007115.2	Endogenous	1.61	3.95	2.84	1.55	5.01	1	1	1.75	2.15
TNFRSF10C	NM_003841.3	Endogenous	1.15	3.95	1	1.11	1.65	1	1	1	1.13
TNFRSF11A	NM_003839.2	Endogenous	27	11.87	1	38.23	47.59	4.21	14.41	15.35	6.68
TNFRSF13B	NM_012452.2	Endogenous	1.15	1	1	1.11	1.12	1	1	1	1.13
TNFRSF13C	NM_052945.3	Endogenous	53.54	24.54	21.93	38.23	27.42	16.72	64.06	30.55	40.69
TNFRSF14	NM_003820.2	Endogenous	418.25	460.92	523.39	448.28	610.14	578.06	428.7	675.38	479.43
TNFRSF17	NM_001192.2	Endogenous	3.92	2.37	1	3.78	5.01	1	3.58	1	1.13
TNFRSF1B	NM_001066.2	Endogenous	994.17	760.28	578.18	716.1	860.04	555.71	907.08	1044.99	617.74
TNFRSF4	NM_003327.2	Endogenous	1353.11	1038.26	367.31	707.21	927.28	707.67	1201.33	755.38	852.41
TNFRSF8	NM_152942.2	Endogenous	9.69	38.01	21.1	13.78	52.07	61.41	19.83	56.15	61.1
TNFRSF9	NM_001561.4	Endogenous	138.95	146.51	22.77	93.79	124.92	93.59	78.5	39.35	103.05
TNFSF10	NM_003810.2	Endogenous	680.24	637.53	477.72	760.55	541.79	731.8	767.18	593.77	765.11
TNFSF11	NM_003701.2	Endogenous	6.22	17.42	2.01	4.89	20.7	1.53	1	12.15	6.68
TNFSF12	NM_003809.2	Endogenous	223.2	230.46	162.24	202.69	297.49	165.99	150.7	236.16	135.92
TNFSF13B	NM_006573.4	Endogenous	38.54	140.17	200.43	38.23	174.22	152.59	18.93	170.56	76.97
TNFSF15	NM_001204344.1	Endogenous	1.15	1	1	1.11	1.12	1	1	1	1.13
TNFSF4	NM_003326.2	Endogenous	43.16	250.25	82.54	120.46	387.14	292.92	41.49	295.36	425.01
TNFSF8	NM_001244.3	Endogenous	92.79	99.78	71.75	48.23	54.32	71.25	63.15	118.55	74.7
TOLLIP	NM_019009.2	Endogenous	224.36	163.93	203.75	178.24	198.88	237.5	166.95	214.56	169.93
TP53	NM_000546.2	Endogenous	367.47	446.66	541.65	444.95	535.06	600.41	388.99	571.37	583.73
TRAF1	NM_005658.3	Endogenous	750.65	650.99	527.54	756.1	867.89	997.28	526.19	721.78	824.07
TRAF2	NM_021138.3	Endogenous	239.36	217.78	196.28	188.25	247.06	237.5	190.42	195.36	227.75
TRAF3	NM_145725.1	Endogenous	557.9	383.3	412.14	471.62	438.69	476.16	463	479.37	483.96
TRAF4	NM_004295.2	Endogenous	83.55	77.61	81.71	74.9	112.59	157.06	109.19	87.35	166.53
TRAF5	NM_004619.3	Endogenous	716.02	479.92	227.83	427.17	409.55	258.95	554.17	448.97	283.3
TRAF6	NM_145803.1	Endogenous	122.79	101.36	100.81	119.35	109.23	90.02	104.67	92.15	73.57
TYK2	NM_003331.3	Endogenous	312.07	271.64	329.95	324.93	287.4	354.6	366.43	350.56	368.33
UBE2L3	NM_198157.1	Endogenous	209.35	194.82	207.07	203.8	179.83	177.61	197.64	196.16	174.47
VCAM1	NM_001078.3	Endogenous	31.62	25.34	3.67	11.55	9.49	6	12.61	6.55	22.56
VTN	NM_000638.3	Endogenous	1.15	1	1	1.11	1.65	1	1	1	2.15
XBP1	NM_005080.2	Endogenous	286.68	218.58	239.45	248.25	198.88	192.81	429.61	224.16	209.61
XCL1	NM_002995.1	Endogenous	1.61	1	2.01	1.11	1.12	6	1	1	7.82
XCR1	NM_005283.2	Endogenous	1.15	1	1	1.11	1.12	1	1	1	1.13
ZAP70	NM_001079.3	Endogenous	960.7	894.12	1013.22	1060.59	1030.38	1114.37	1219.38	1141	918.16
ZBTB16	NM_006006.4	Endogenous	3.92	15.83	2.01	8.22	19.58	6.89	13.51	13.75	19.15
ZEB1	NM_001128128.1	Endogenous	142.41	160.76	117.41	117.12	140.6	166.89	139.87	167.36	208.48
sCTLA4	NM_001037631.1	Endogenous	382.48	155.22	75.07	262.7	244.82	109.68	254.5	313.76	123.45
ABCF1	NM_001090.2	Housekeeping	346.7	344.5	285.94	378.27	319.9	343.87	319.49	370.56	318.45
ALAS1	NM_000688.4	Housekeeping	248.59	140.17	147.3	242.7	142.85	184.77	201.25	160.96	175.6
EEF1G	NM_001404.4	Housekeeping	4970.19	5001.26	8441.17	5571.21	6106.78	8266.07	6046.47	6122.8	7670.35
G6PD	NM_000402.2	Housekeeping	152.8	132.25	99.98	147.13	129.4	102.53	145.29	132.15	142.73
GAPDH	NM_002046.3	Housekeeping	20608.8	22457	19651.6	19203.1	20292.7	14858.2	22373.5	22341.1	16466.6
GUSB	NM_000181.1	Housekeeping	279.76	245.5	175.53	209.36	232.49	166.89	227.43	199.36	183.54
HPRT1	NM_000194.1	Housekeeping	654.85	620.9	596.45	639.42	666.17	495.83	632.69	685.78	677.82
OAZ1	NM_004152.2	Housekeeping	3750.26	2872.46	3365.22	3347.57	3205.5	3204.19	3676.25	3213.88	3244.47
POLR1B	NM_019014.3	Housekeeping	40.85	64.14	61.79	64.9	59.92	69.46	54.13	54.55	69.04
POLR2A	NM_000937.2	Housekeeping	589.07	575.75	503.46	511.62	514.89	579.85	561.39	566.57	544.05
PPIA	NM_021130.2	Housekeeping	115.87	133.84	145.64	141.57	132.76	145.44	100.16	129.75	112.12
RPL19	NM_000981.3	Housekeeping	5479.17	5847.09	10972.5	7185.87	7500.83	11672.5	7114.24	8304.49	9222.36
SDHA	NM_004168.1	Housekeeping	346.7	288.27	325.79	233.81	258.27	317.95	302.34	228.16	274.23
TBP	NM_001172085.1	Housekeeping	200.12	179.77	156.43	170.47	198.88	178.51	188.61	188.16	143.86
TUBB	NM_178014.2	Housekeeping	894.91	1869.04	1410.06	1008.36	1531.29	1067.89	1065.04	1297.8	1410.18
NEG_A	ERCC_00096.1	Negative	3.39	8.99	4.42	5.4	4.47	2.71	3.97	3.19	1.9
NEG_B	ERCC_00041.1	Negative	1	1	1	1.4	2.47	1	1	1	1.9
NEG_C	ERCC_00019.1	Negative	1	1	1	1.4	1	1	1	1	1
NEG_D	ERCC_00076.1	Negative	1	1	1	1	1	1	1	1	1
NEG_E	ERCC_00098.1	Negative	3.39	1.99	2.42	3.4	1.47	1	2.97	5.19	1
NEG_F	ERCC_00126.1	Negative	6.39	3.99	4.42	5.4	1	1	8.97	1.19	1
NEG_G	ERCC_00144.1	Negative	1	1	1	1	1	1	1	1	1
NEG_H	ERCC_00154.1	Negative	1	1	1	1	1	1	1	1	1
POS_A	ERCC_00117.1	Positive	18309.4	17623	17800.4	16498.4	14838.5	17109.7	17214	18180.2	13528.9
POS_B	ERCC_00112.1	Positive	5152.39	5063.99	5047.42	4533.4	4267.47	4751.71	4841.97	5213.19	3973.9
POS_C	ERCC_00002.1	Positive	1357.39	1433.99	1406.42	1267.4	1165.47	1304.71	1386.97	1406.19	1064.9
POS_D	ERCC_00092.1	Positive	279.39	299.99	301.42	281.4	243.47	283.71	290.97	275.19	233.9
POS_E	ERCC_00035.1	Positive	52.39	55.99	47.42	37.4	26.47	44.71	39.97	44.19	50.9
POS_F	ERCC_00034.1	Positive	24.39	26.99	18.42	16.4	18.47	26.71	27.97	24.19	17.9
